# Supplementary material for: CLIC and membrane wound repair pathways enable pandemic norovirus entry and infection
Source: Nat Commun. 2023 Feb 28;14:1148. doi: 10.1038/s41467-023-36398-z (PMC9974061; doi:10.1038/s41467-023-36398-z)
Supplement: Supplementary file 3 — Source Data [file 41467_2023_36398_MOESM3_ESM.zip]

Archive with 3 entries (2 files):
- Source data/
- Source data/source data blots.pptx
- Source data/source data for Ncomm manuscript.xlsx
