# Supplementary material for: CLIC and membrane wound repair pathways enable pandemic norovirus entry and infection
Source: Nat Commun. 2023 Feb 28;14:1148. doi: 10.1038/s41467-023-36398-z (PMC9974061; doi:10.1038/s41467-023-36398-z)
Supplement: Supplementary file 3 — Source Data [file 41467_2023_36398_MOESM3_ESM.zip › Source data/source data for Ncomm manuscript.xlsx]

## Sheet: Fig 1a
		1 h						24 h
		Untreated	3.84179	3.74885	3.9903	3.83915		6.28444	6.12282	6.06642	5.98229	6.24451	6.23107
		GII.4 VLP (104)	3.55763	3.537	3.86006	3.78063		5.46596	5.41737	5.89425	5.93541	5.65064	5.59066
		GII.4 (105)	4.06	4.0252	4.12127	4.062		5.24228	5.18681	5.46074	5.53782	5.70763	5.68148
		GII.4 (106)	4.1985	4.1949	4.24674	4.17846		4.23714	4.18625	4.98273	5.00702	4.94858	4.94018

## Sheet: Fig 1b
Human pAb	GII.4 stool	GII.4 stool + human pAb
16.6	32.9	9.8
12.5	34.6	4
17.2	46.6	4
15.1	31.9	3.9
10.6	43.8	5
15.5	47.3	6.1
18.2	45.8	4.2
5.4	33.9	4.4
10.8	37.4	4.4
8.2	43.8	3.7
18.4	37	4.1
18.4	45.4	4
16.4	41.9	3.8
16.9	35.4	3.8
12.9	58.7	3.7
13.6	32.7	3.8
7.1	29.3	3.9
17	32.8	3.6
9	42.2	4.2
7.9	34.8	3.6
14.8	23.8	4.8
11.8	30.4	3.7
13.4	36.9	4.6
24.9	40.3	4.7
13.9	32.6	5.2
17.7	20.4	4.2
15.2	21.9	4.2
15	28.4	4.5
12.1	33.6	4.5
13	27.9	4.2
11.9		3.8
12.3		3.7

## Sheet: Fig 1c
Media	GII.3 VLP	GCDCA	GII.4 stool	GII.4 VLP
786.6	1045.9	1318.2	1066.3	1306.1
896.1	900	923.8	1065.4	1466.9
815.1	1066.3	1316.4	960.3	1754.5
843	994.6	1879	1223.1	1663.7
866	896.1	933.6	1214.3	1785.5
863.6	1143.8	823.1	992.9	1658.8
820.7	927.4	1130.9	853	1197.7
795.1	1212.7	2079.6	1025.9	2548.3
847.8	930.2	1571.4	1188.3	1955
808.9	1016.8	912.2	964.7	1772.3
670.4	987.3	871.4	1551.4	1101.8
899	1085.6	1557.5	1011.3	2760.7
906.2	1168.3	970	1410.4	1764.7
826.4	1584	1101	1551.3	1325.3
824.8	1012.2	1605.7	1209.9	2202.6
717.1	894.5	1040.5	1145.4	1572.1
906	1205.4	969.1	970.4	1346.2
1104.8	1059.3	1579.4	1218.3	1477.2
884	1136	1364.5	1192.7	1882.9
764	1145.3	1057.8	1096.1	2472.9
834.2	814.1	916	1101.5	1025.8
1038.1	822.5	1129.9	2544.8	1113.6
1003.1	908.3	936.7	1249.2	1009.2
812.6	806.4	888.2	1135.1	2417
821	966.1	931.6	1091.3	1176.7
809.6	788.9	991.1	939.6	927.8
784.8	827.8	911.3	1222.2	1267.7
965.4	772.7	911.1	2001.4	1207.8
903.6	964.2	1168.5	1017.8	1147.4
1102	874.9	1007.6	1312.4	1364.6
740.7	896.1	836	1541.7	1090.7
814.8	985.1	938.6	995.3	1143.5
1214	903.6	1217.7	1838.5	1220.3
921.1	965.3	917.1	1415.8	984.5
981	974.7	1292.4	2040.9	1585.9
895.4	915.2	1096.5	1902.4	1499.2
865.1	835.5	944.1	1437.3	1555.3
972.5	836.2	1346.3	1233.1	1500.9
975	1049.9	1624.4	1226.8	1471
775.3	929.4	1229.8	1170.5	1284
1031.1	857.8	1331.2	1509	1507.8
907.8	828.6	1453.6	1398.7	1785.2
854.1	1249.7	1068.1	1161	1149.4
970.5	924.8	1262	1234.1	1014.6
726.2	802.7	1607.1	1240.4	1214.5
892.2	1062.1	1283	1431	1523.2
763.3	1021.4	1041.3	1086.7	1286.7
872.2	880.3	1568.3	1154.9	1273.7
1113.3	866	1073.2	1241.9	1040.2
876.1	1241.7	1808.2	1294.4	1326.3
944.9	838.9	1136.1	1074.2	1019.2
978.3	873	1239.2	1395.2	1914.5
1055.4	853	1243.3	1393.5	1634.6
871.7	933.1	1323.7	1306.1	1035.9
1171.8	1219.7	1157.6	880.1	1829.1
1183.9	846.3	1185.8	1019.3	2032.4
967.8	932.9	1596	1321.1	1665
1014.5	975.7	1087	1280.7	1545.6
1213.7	935.8	1137.1	1716.6	1721.9
1076.4	985.5	1678	1360.8	1341
1208.1	1111.4	922.2	1776.2	1474
914.3	1086.1	1125.9	1146.8	2574.6
1211.2	1002.7	1077.6	988.6	3024.2
1290.7	959.5	1130	1279.2	1467.8
912	928.8	928.2	1138.3	1762.4
1001.5	877.4	775.2	986.5	3237.7
981.4	1074.2	1108.3	1197.6	2550.4
1025.9	1539.8	985.3	800.4	1745.2
1040.2	1325.1	1291	3372.9	863
1103.1	1207.9	940	1777.7	1507.5
893.7	871.6	784	1771.1	1629.5
1841	1270.2	792.1	1168.8	1416.5
887.4	1077.5	898.4	1034.4	3098.9
1095	1007.4	1496.6	2095.4	2414.9
925.9	1032	1491.5	942.4	1686
1251.6	977.6	1388.5	1153.6	1764.5
1166.1	1102.5	930.5	1316.2	1466.2
1096.1	1374.6	1144.3	960.5	1717.1
1253.6	1052.8	1968.7	1329.5	1873.7
1154.9	1027.6	1060.8	1430.8	1860.9
831.1	1045.9	773.1	1300.8	2723.2
946.7	900	964.5	1526.3	2111.3
914.3	1066.3	802.1	1041	2593.1
872.4	994.6	870.9	1405.6	1922.6
1397.7	896.1	913	1047.8	1443.7
710.3	1143.8	1125.5	950.5	2250
800.8	927.4	863	1033.1	988.1
1105.8	1212.7	907.2	1019	2289.3
1015.1	930.2	1021.8	1138.6	2426.1
759.4	1016.8	934.6	1458.3	2573.1
736.9	987.3	992.7	972.2	2254.3
1070.5	1085.6	829.4	980.2	2078.7
968.9	1168.3	1107.4	1278	2100.4
816.1	1584	982.3	1312.5	1969.2
902	1012.2	893.1	1668.1	2228.5
765	894.5	1197.2	1687.9	1835.9
1075.1	1205.4	1075.2	1650.5	1738.3
1062.8	1059.3	838.7	1172
1147.8	1136	1330.3	1262.7
905.5	1145.3	953.8	1806.7
779.6			1624.2
724.7
761.6
769.4
714.4
679.4
835.8
834
848
787.8
720.9
780.3
993.5
1118.9
911.5
747.9
979.6
1021.5
826.4
1035
1153.4
995.1
986.9
1077.4
968.7
925.3
818.1
899.2
978.6
938.1
981.5
1021.1
848
888.8
1159.2
963
1219.7
1375.5
981.5
1223.3

## Sheet: Fig 1d
		1 h						24 h
		Untreated	4.21341	4.19715	4.30214	3.98745		6.15517	6.20461	6.43339	6.21761	6.08592	6.26917
		Bafilomycin (1.5 µM)	4.13785	4.08073	4.22635	4.09251		5.59196	5.64513	5.54916	5.72917	5.66345	5.65777
		Bafilomycin (3.1 µM)	4.31175	4.32676	4.17501	4.28218		5.59196	5.64513	5.54916	5.72917	5.66345	5.65777
		Bafilomycin (6.2 µM)	4.12808	4.10663	4.18561	3.97642		5.67999	5.40565	5.47715	5.4606	5.4671	ND
		Bafilomycin (12.5 µM)	4.15765	4.26485	4.04984	3.6119		4.07381	4.18593	4.16242	4.07484	ND	4.20393

## Sheet: Fig 1e
Media	GII.4 VLP	GII.3 VLP
41.767	121.989	34.818
42.455	162.668	34.134
45.476	146.757	27.989
45.029	92.721	38.075
40.709	171.5	24.79
40.39	144.41	24.536
34.562	143.315	27.246
36.514	149.923	36.021
38.136	147.055	36.927
38.446	105.326	36.909

## Sheet: Fig 2b
	1 h						24 h
	Untreated	3.52325	3.53382	3.72094	3.67941		5.37721	5.39874	5.62151	5.63249	5.59519	5.60176
	Dynasore (40 µM)	3.43389	3.70156	3.76278	3.66776		5.78874	5.77064	5.92049	5.92481	5.94142	6.00659
	Mitmab (100 µM)	3.55825	3.74556	3.91754	3.96575		5.77265	5.79403	5.60229	5.58115	5.76956	5.73995

## Sheet: Fig 2c
Untreated	Dynasore (40 µM)	Mitmab (100 µM)
71.059	36.783	80.738
73.619	35.656	58.114
82.971	26.214	67.344
71.135	29.857	24.837
106.703	51.367	63.5
86.917	44.419	45.433
79.063	20.736	36.4
103.081	34.441	40.75
86.14	37.042	48.8
82.333	24.857	47.417
65.438	26.589	44.844
79.846	14.688	36.087
77.135	24.71	33.333
78.91	17.588	63.462
80.044	15.967	35.896
71.177	18.667	51.333
65.517	19.769	43.405
78.578	15.088	27.452
62.788	17.333	26.623
65.176	12.441	31.459
67.611	33.81	29.843
70.443	23.976	33.156
57.5	12.949	41.614
54.381	21.357	35.818
45.333	18.781	28.014
74.278	10.574	39.25
63.204	17.019	24.716
89.159	35.682	53.188
46.51	45.083	33.367
68.275	31.812	61.471
70.162	29.05	22.607
85.96	39.05	30.25
106.321	22.583	28.316
64.152	24.4	26.843
61.367	12.252	46.388
82.983	12.25	45.525
45.183	11.433	35.273
49.227	13.548	44.243
65.236		38.941
88.955		27.831
74.881		49.167
66.897		34.971
64.986		39.905
78.197		32.541
65.775		30.05
74.767		35.462
70.941		26.143
76.912		44.312
78.312		32.353
62.534		30.152
64.583		38.767
77.951		38.176
67.087		34.078
88.528		19.7
92.596		32.824
55.278
63.459
49.82
87.625
71.551
90.545
77.966
80.881
82.519
79.625
72.5
57.949
55.679
69.757
86.929
71.125
49.068
73.453
52.938
73.067
73.622
73.457
67.986
45.125
64.843

## Sheet: Fig 2d
		1 h					24 h
		Untreated	4.50172	4.66251	4.86357		5.81382	5.69585	5.76389
		MßCD (1mM)	4.48328	4.53302	4.61451		4.78829	4.62158	4.60923
		Filipin (4µg/ml)	4.67748	4.52484	4.55598		4.90588	4.87033	4.91286

## Sheet: Fig 2e
	1 h					24 h
Untreated	3.73137	3.73205	3.64739	3.64988		5.47539	5.42141	5.58355	5.62588	5.50827	5.48357
Cyto D (2.5 µM)	3.60685	3.50842	3.26338	3.2895		5.08968	5.24158	5.22045	4.98203	5.19942	5.27401
Cyto D (5 µM)	3.35683	3.44291	3.11239	3.19515		5.24506	5.35752	5.12746	5.15921	5.04083	5.16908

## Sheet: Fig 2f
	1 h					24 h
Untreated	3.66728	3.53516	3.82194	3.8914		5.42902	5.49121	5.18971	5.22655	5.75305	5.68918
Genistein (40 µM)	3.58804	3.48049	3.61365	3.614		5.51731	5.62177	5.49466	5.48937	5.5411	5.55551
Genistein (80 µM)	3.54187	3.50511	3.445	3.55798		5.30172	5.46312	5.59076	5.68522	5.3679	5.3889

[truncated: 27 more sheets: Fig 2g, Fig 3b, Fig 3c, Fig 3g, Fig 4a, Fig 4b, Fig 4d, Fig 4f, Fig 4h, Fig 5a, Fig 5b, Fig 5c, Fig 5d, Fig 5f, Supplementary Fig 1a, Supplementary Fig 1b, Supplementary Fig 1d, Supplementary Fig 2a, Supplementary Fig 3a, Supplementary Fig 3b …]
